# Supplementary material for: Salvia miltiorrhiza Root Extract for Men with Lower Urinary Tract Symptoms: A Multicenter, Randomized, Double-Blind, Placebo-Controlled Trial
Source: Nutrients. 2024 Dec 25;17(1):24. doi: 10.3390/nu17010024 (PMC11723278; doi:10.3390/nu17010024)
Supplement: Supplementary file 1 [file nutrients-17-00024-s001.zip]

Archive with 2 entries (2 files):
- supplementary1_IPSS.pdf
- supplementary2_IIEF.pdf
